# Supplementary material for: Greater flowering and response to flooding in Lythrum virgatum than L. salicaria (purple loosestrife)
Source: AoB Plants. 2023 Mar 1;15(2):plad009. doi: 10.1093/aobpla/plad009 (PMC10041361; doi:10.1093/aobpla/plad009)
Supplement: plad009_suppl_Supplementary_Data [file plad009_suppl_supplementary_data.xlsx]

## Sheet: Supporting Information 1 data
NAME	population	mom	species	treatment	block	premassveg	premassfls	premass	massveg	massfls	mass	AER_TOTAL	propnfls	prepropnfls
G1 F3	G	1	vir	F	3	0.68	0	0.68	3.41	1.06	4.47	0.947	0.237136	0
G1 F4	G	1	vir	F	4	1.51	0	1.51	7.36	1.69	9.05	0.89	0.18674	0
G1 R3	G	1	vir	R	3	1.57	0	1.57	9.99	1.18	11.17	0	0.10564	0
G1 R4	G	1	vir	R	4	1.64	0	1.64	4.83	1.43	6.26	0	0.228435	0
G2 F1	G	2	vir	F	1	3.21	0.68	3.89	1.2	0	1.2	NA	0	0.174807
G2 F2	G	2	vir	F	2	3.78	0.56	4.34	6.32	1.5	7.82	0.932	0.191816	0.129032
G2 R1	G	2	vir	R	1	4.48	0.2	4.68	5.73	1.44	7.17	0	0.200837	0.042735
G2 R2	G	2	vir	R	2	3.96	0.81	4.77	6.29	0.84	7.13	0	0.117812	0.169811
G3 F7	G	3	vir	F	7	1.56	0	1.56	3.47	0.93	4.4	0.933	0.211364	0
G3 F9	G	3	vir	F	8	0.37	0	0.37	1.37	0.64	2.01	0.945	0.318408	0
G3 R7	G	3	vir	R	7	0.16	0	0.16	5.87	1.83	7.7	0	0.237662	0
G3 R8	G	3	vir	R	8	0.41	0	0.41	4.91	0.97	5.88	0	0.164966	0
G5 F5	G	5	vir	F	5	0.27	0	0.27	1.26	0	1.26	0.96	0	0
G5 F6	G	5	vir	F	6	1.33	0	1.33	2.76	0.41	3.17	0.95	0.129338	0
G5 R5	G	5	vir	R	5	0.14	0	0.14	1.05	0.18	1.23	0	0.146341	0
G5 R6	G	5	vir	R	6	0.37	0	0.37	1.94	0.85	2.79	0	0.304659	0
Rom1 F5	Rom	1	vir	F	5	3.49	0	3.49	7.05	0.77	7.82	0.873	0.0984655	0
Rom1 F6	Rom	1	vir	F	6	10.41	0	10.41	10.89	1.48	12.37	0.9	0.119644	0
Rom1 R5	Rom	1	vir	R	5	3.25	0	3.25	9.29	1.99	11.28	0	0.176418	0
Rom1 R6	Rom	1	vir	R	6	6.7	0	6.7	14.84	2.36	17.2	0	0.137209	0
Rom2 F1	Rom	2	vir	F	1	2.77	0	2.77	9.72	1.22	10.94	0.825	0.111517	0
Rom2 F2	Rom	2	vir	F	2	3.12	0	3.12	9.14	0.81	9.95	0.87	0.081407	0
Rom2 R1	Rom	2	vir	R	1	4.31	0	4.31	14.65	2.15	16.8	0	0.127976	0
Rom2 R2	Rom	2	vir	R	2	4.14	0	4.14	16.77	4.06	20.83	0	0.194911	0
Rom3 F7	Rom	3	vir	F	7	3.94	0	3.94	8.99	1.71	10.7	0.807	0.159813	0
Rom3 F8	Rom	3	vir	F	8	4.28	0	4.28	6.57	0.88	7.45	0.898	0.118121	0
Rom3 R7	Rom	3	vir	R	7	4.57	0	4.57	7.81	1.76	9.57	0	0.183908	0
Rom3 R8	Rom	3	vir	R	8	4.27	0.5	4.77	8.3	2.14	10.44	0	0.204981	0.104822
Rom6 F3	Rom	6	vir	F	3	2.67	0.58	3.25	9.95	1.31	11.26	0.884	0.116341	0.178462
Rom6 F4	Rom	6	vir	F	4	3.54	0.66	4.2	5.46	1.02	6.48	0.9	0.157407	0.157143
Rom6 R3	Rom	6	vir	R	3	3.91	0.85	4.76	10.31	1.5	11.81	0	0.127011	0.178571
Rom6 R4	Rom	6	vir	R	4	3.14	1.44	4.58	8.36	2.27	10.63	0	0.213547	0.31441
UK01-4 F1	UK01	4	sal	F	1	4.23	0	4.23	6.61	1.17	7.78	0.852	0.150386	0
UK01-4 F2	UK01	4	sal	F	2	3.44	0	3.44	6.81	0.85	7.66	0.784	0.110966	0
UK01-4 R1	UK01	4	sal	R	1	2.22	0	2.22	8.98	2.2	11.18	0	0.19678	0
UK01-4 R2	UK01	4	sal	R	2	6.45	0	6.45	10.66	1.85	12.51	0	0.147882	0
UK01-6 F3	UK01	6	sal	F	3	1.74	0	1.74	8.92	1.06	9.98	0.846	0.106212	0
UK01-6 F4	UK01	6	sal	F	4	1.17	0	1.17	7.47	0.84	8.31	0.805	0.101083	0
UK01-6 R3	UK01	6	sal	R	3	4.13	0	4.13	16.22	3.28	19.5	0	0.168205	0
UK01-6 R4	UK01	6	sal	R	4	10.84	0	10.84	17.04	4.04	21.08	0	0.191651	0
UK01-7 F5	UK01	7	sal	F	5	0.76	0	0.76	7.15	0.95	8.1	0.828	0.117284	0
UK01-7 F6	UK01	7	sal	F	6	0.96	0	0.96	5.91	1.53	7.44	0.856	0.205645	0
UK01-7 F7	UK01	7	sal	F	7	5.49	0.86	6.35	6.59	1.26	7.85	0.832	0.16051	0.135433
UK01-7 F8	UK01	7	sal	F	8	1.91	0	1.91	5.73	0.89	6.62	0.851	0.134441	0
UK01-7 R5	UK01	7	sal	R	5	2.57	0.45	3.02	4.83	0.66	5.49	0	0.120219	0.149007
UK01-7 R6	UK01	7	sal	R	6	9.09	0.75	9.84	8.57	0.87	9.44	0	0.092161	0.0762195
UK01-7 R7	UK01	7	sal	R	7	1.71	0	1.71	4.89	0.24	5.13	0	0.0467836	0
UK01-7 R8	UK01	7	sal	R	8	2.97	0	2.97	4.83	0.58	5.41	0	0.107209	0
UK04-10 F7	UK04	10	sal	F	7	4.18	0	4.18	7.02	0	7.02	0.79	0	0
UK04-10 F8	UK04	10	sal	F	8	5.05	0	5.05	6.17	0	6.17	0.843	0	0
UK04-10 R7	UK04	10	sal	R	7	3.43	0	3.43	11.19	0.34	11.53	0	0.0294883	0
UK04-10 R8	UK04	10	sal	R	8	4.07	0	4.07	13.24	0.44	13.68	0	0.0321637	0
UK04-4 F5	UK04	4	sal	F	5	6.05	0	6.05	12.23	0.34	12.57	0.859	0.0270485	0
UK04-4 F6	UK04	4	sal	F	6	4.29	0	4.29	12.96	1.08	14.04	0.846	0.0769231	0
UK04-4 R5	UK04	4	sal	R	5	7.3	0	7.3	13.96	0.13	14.09	0	0.0092264	0
UK04-4 R6	UK04	4	sal	R	6	2.86	0	2.86	19.71	2.77	22.48	0	0.123221	0
UK04-5 F3	UK04	5	sal	F	3	5.88	0	5.88	11.18	0.62	11.8	0.853	0.0525424	0
UK04-5 F4	UK04	5	sal	F	4	2.88	0	2.88	6.61	0.29	6.9	0.874	0.042029	0
UK04-5 R3	UK04	5	sal	R	3	5.03	0	5.03	12.99	0.66	13.65	0	0.0483516	0
UK04-5 R4	UK04	5	sal	R	4	6.58	0	6.58	13.05	0.83	13.88	0	0.0597983	0
UK04-7 F1	UK04	7	sal	F	1	4.84	0	4.84	10.27	0.66	10.93	0.891	0.0603843	0
UK04-7 F2	UK04	7	sal	F	2	1.93	0	1.93	10.18	0.6	10.78	0.838	0.0556586	0
UK04-7 R1	UK04	7	sal	R	1	5.3	0	5.3	11.81	0.55	12.36	0	0.0444984	0
UK04-7 R2	UK04	7	sal	R	2	7.95	0	7.95	10.5	0.91	11.41	0	0.0797546	0
